# Supplementary material for: Comparison of Spectroscopy-Based Methods and Chemometrics to Confirm Classification of Specialty Coffees
Source: Foods. 2022 Jun 4;11(11):1655. doi: 10.3390/foods11111655 (PMC9180846; doi:10.3390/foods11111655)
Supplement: Supplementary file 1 [file foods-11-01655-s001.zip]

Archive with 1 entries (1 files):
- foods-1735112-SI.pdf
